# Supplementary material for: Sub-Nucleolar Trafficking of Hendra Virus Matrix Protein Is Regulated by Ubiquitination
Source: Viruses. 2025 May 30;17(6):797. doi: 10.3390/v17060797 (PMC12197414; doi:10.3390/v17060797)
Supplement: Supplementary file 1 [file viruses-17-00797-s001.zip]

Archive with 1 entries (1 files):
- viruses-3593090-supplementary.pdf
